# Supplementary material for: Optimization of Ink Composition and 3D Printing Process to Develop Soy Protein-Based Scaffolds
Source: Gels. 2024 Mar 25;10(4):223. doi: 10.3390/gels10040223 (PMC11049190; doi:10.3390/gels10040223)
Supplement: Supplementary file 1 [file gels-10-00223-s001.zip]

Archive with 1 entries (1 files):
- gels-2916469-supplementary.pdf
